# Supplementary material for: Dietary Trivalent Chromium Exposure Up-Regulates Lipid Metabolism in Coral Trout: The Evidence From Transcriptome Analysis
Source: Front Physiol. 2021 Feb 25;12:640898. doi: 10.3389/fphys.2021.640898 (PMC7959734; doi:10.3389/fphys.2021.640898)
Supplement: Supplementary file 2 [file Table_4.XLS]

## Sheet: Additional file_Table S2_List o
Gene_id	Log2FC(CrPic/Control)	Pvalue	Padjust	Significant	Regulate	Control	CrPic	Control_1	Control_2	Control_3	CrPic_1	CrPic_2	CrPic_3	NR description	GO_id	KO_id	KO_name	Pathway_id	COG	swissprot	pfam
TRINITY_DN19758_c0_g2	3.88313	3.07022e-36	7.50822e-32	yes	up	1.16	27.83	1.11	0.89	1.48	22	14.25	47.24	XP_018537876.1(PREDICTED: squalene monooxygenase [Lates calcarifer])		K00511	SQLE, ERG1	map00100(Steroid biosynthesis)	COG0654(C:Energy production and conversion); COG0654(H:Coenzyme transport and metabolism)	gi|296439362|sp|Q14534.3|ERG1_HUMAN(RecName: Full=Squalene monooxygenase; AltName: Full=Squalene epoxidase; Short=SE)	PF08491.7(SE:Squalene epoxidase); PF01494.16(FAD_binding_3:FAD binding domain); PF01266.21(DAO:FAD dependent oxidoreductase); PF07992.11(Pyr_redox_2:Pyridine nucleotide-disulphide oxidoreductase); PF00070.24(Pyr_redox:Pyridine nucleotide-disulphide oxidoreductase); PF13450.3(NAD_binding_8:NAD(P)-binding Rossmann-like domain); PF02737.15(3HCDH_N:3-hydroxyacyl-CoA dehydrogenase, NAD binding domain)
TRINITY_DN21340_c1_g1	2.47227	6.63308e-26	8.1106e-22	yes	up	9.47	65.1033	10.57	9	8.84	58.98	51.48	84.85	XP_022600283.1(hydroxymethylglutaryl-CoA synthase, cytoplasmic-like [Seriola dumerili])		K01641	E2.3.3.10	map00900(Terpenoid backbone biosynthesis); map00280(Valine, leucine and isoleucine degradation); map00072(Synthesis and degradation of ketone bodies); map00650(Butanoate metabolism)	COG3425(I:Lipid transport and metabolism )	gi|123331|sp|P23228.1|HMCS1_CHICK(RecName: Full=Hydroxymethylglutaryl-CoA synthase, cytoplasmic; Short=HMG-CoA synthase; AltName: Full=3-hydroxy-3-methylglutaryl coenzyme A synthase)	PF01154.14(HMG_CoA_synt_N:Hydroxymethylglutaryl-coenzyme A synthase N terminal); PF08540.7(HMG_CoA_synt_C:Hydroxymethylglutaryl-coenzyme A synthase C terminal)
TRINITY_DN22896_c4_g1	2.96721	2.09004e-23	1.70373e-19	yes	up	10.1267	125.227	11.91	12.76	5.71	96.7	92.6	186.38	XP_022602633.1(lanosterol 14-alpha demethylase [Seriola dumerili])		K05917	CYP51	map00100(Steroid biosynthesis)		gi|81900819|sp|Q8K0C4.1|CP51A_MOUSE(RecName: Full=Lanosterol 14-alpha demethylase; Short=LDM; AltName: Full=CYPLI; AltName: Full=Cytochrome P450 51A1; AltName: Full=Cytochrome P450-14DM; Short=Cytochrome P45014DM; AltName: Full=Cytochrome P450LI; AltName: Full=Sterol 14-alpha demethylase)	PF00067.19(p450:Cytochrome P450)
TRINITY_DN22634_c1_g1	2.81748	6.24899e-22	3.82048e-18	yes	up	1.60333	17.4467	1.99	1.74	1.08	13.7	13.31	25.33	XP_023280998.1(3-beta-hydroxysteroid-Delta(8),Delta(7)-isomerase [Seriola lalandi dorsalis])		K01824	EBP	map00100(Steroid biosynthesis)		gi|17374795|sp|Q15125.3|EBP_HUMAN(RecName: Full=3-beta-hydroxysteroid-Delta(8),Delta(7)-isomerase; AltName: Full=Cholestenol Delta-isomerase; AltName: Full=Delta(8)-Delta(7) sterol isomerase; Short=D8-D7 sterol isomerase; AltName: Full=Emopamil-binding protein)	PF05241.9(EBP:Emopamil binding protein)
TRINITY_DN22989_c3_g1	2.85176	2.85712e-21	1.16451e-17	yes	up	12.6233	141.83	16.12	12.32	9.43	120.13	94.32	211.04	XP_022602633.1(lanosterol 14-alpha demethylase [Seriola dumerili])	GO:0020037(molecular_function:heme binding); GO:0005506(molecular_function:iron ion binding); GO:0004497(molecular_function:monooxygenase activity); GO:0016705(molecular_function:oxidoreductase activity, acting on paired donors, with incorporation or reduction of molecular oxygen)	K05917	CYP51	map00100(Steroid biosynthesis)	COG2124(Q:Secondary metabolites biosynthesis, transport and catabolism )	gi|238055338|sp|Q4R8S6.2|CP51A_MACFA(RecName: Full=Lanosterol 14-alpha demethylase; Short=LDM; AltName: Full=CYPLI; AltName: Full=Cytochrome P450 51A1; AltName: Full=Cytochrome P450-14DM; Short=Cytochrome P45014DM; AltName: Full=Cytochrome P450LI; AltName: Full=Sterol 14-alpha demethylase)	PF00067.19(p450:Cytochrome P450)
TRINITY_DN17853_c5_g1	3.03792	2.8162e-21	1.16451e-17	yes	up	0.896667	15.5267	1.43	0.46	0.8	14.5	10.4	21.68	XP_022074914.1(retinol dehydrogenase 12-like isoform X1 [Acanthochromis polyacanthus])		K11153	RDH12	map00830(Retinol metabolism)	COG1028(I:Lipid transport and metabolism); COG1028(Q:Secondary metabolites biosynthesis, transport and catabolism)	gi|34395838|sp|Q9QYF1.2|RDH11_MOUSE(RecName: Full=Retinol dehydrogenase 11; AltName: Full=Androgen-regulated short-chain dehydrogenase/reductase 1; AltName: Full=Cell line MC/9.IL4-derived protein 1; AltName: Full=M42C60; AltName: Full=Prostate short-chain dehydrogenase/reductase 1; AltName: Full=Retinal reductase 1; Short=RalR1; AltName: Full=Short-chain aldehyde dehydrogenase; Short=SCALD)	PF00106.22(adh_short:short chain dehydrogenase); PF13561.3(adh_short_C2:Enoyl-(Acyl carrier protein) reductase)
TRINITY_DN25454_c5_g1	2.79337	1.62713e-20	5.68448e-17	yes	up	1.24667	13.6033	1.6	1.18	0.96	12.3	12.79	15.72	XP_018545580.1(PREDICTED: probable ergosterol biosynthetic protein 28 [Lates calcarifer])						gi|13431328|sp|Q9UKR5.1|ERG28_HUMAN(RecName: Full=Probable ergosterol biosynthetic protein 28 >gi|75041078|sp|Q5R589.1|ERG28_PONAB RecName: Full=Probable ergosterol biosynthetic protein 28)	PF03694.10(Erg28:Erg28 like protein)
TRINITY_DN20458_c0_g1	3.06938	1.04141e-19	3.18346e-16	yes	up	0.28	4.99667	0.48	0.16	0.2	4.24	4.13	6.62	XP_022596492.1(lanosterol synthase [Seriola dumerili])		K01852	LSS, ERG7	map00100(Steroid biosynthesis)	COG1657(I:Lipid transport and metabolism )	gi|62296496|sp|P48450.2|ERG7_RAT(RecName: Full=Lanosterol synthase; AltName: Full=2,3-epoxysqualene--lanosterol cyclase; AltName: Full=Oxidosqualene--lanosterol cyclase; Short=OSC)	PF13249.3(SQHop_cyclase_N:Squalene-hopene cyclase N-terminal domain); PF13243.3(SQHop_cyclase_C:Squalene-hopene cyclase C-terminal domain); PF00432.18(Prenyltrans:Prenyltransferase and squalene oxidase repeat)
TRINITY_DN22230_c1_g7	2.66878	2.61266e-19	7.09918e-16	yes	up	5.60667	54.15	8.08	5.06	3.68	56.51	42.22	63.72	XP_018544820.1(PREDICTED: lathosterol oxidase [Lates calcarifer])	GO:0005506(molecular_function:iron ion binding); GO:0016491(molecular_function:oxidoreductase activity); GO:0008610(biological_process:lipid biosynthetic process); GO:0001878(biological_process:response to yeast); GO:0016021(cellular_component:integral component of membrane)	K00227	SC5DL, ERG3	map00100(Steroid biosynthesis)	COG3000(I:Lipid transport and metabolism )	gi|544584771|sp|O88822.2|SC5D_MOUSE(RecName: Full=Lathosterol oxidase; AltName: Full=C-5 sterol desaturase; AltName: Full=Delta(7)-sterol 5-desaturase; AltName: Full=Delta(7)-sterol C5(6)-desaturase; AltName: Full=Lathosterol 5-desaturase; AltName: Full=Sterol-C5-desaturase)	PF04116.10(FA_hydroxylase:Fatty acid hydroxylase superfamily)
TRINITY_DN24187_c2_g4	2.5521	7.5602e-18	1.84885e-14	yes	up	8.71	73.22	10.47	8.57	7.09	49.84	80.27	89.55	XP_020462777.1(farnesyl pyrophosphate synthase isoform X2 [Monopterus albus])	GO:0016740(molecular_function:transferase activity); GO:0008299(biological_process:isoprenoid biosynthetic process)	K00787	FDPS	map05166(HTLV-I infection); map05164(Influenza A); map00900(Terpenoid backbone biosynthesis)		gi|3122099|sp|Q92235.1|FPPS_GIBFU(RecName: Full=Farnesyl pyrophosphate synthase; Short=FPP synthase; Short=FPS; AltName: Full=(2E,6E)-farnesyl diphosphate synthase; AltName: Full=Dimethylallyltranstransferase; AltName: Full=Farnesyl diphosphate synthase; AltName: Full=Geranyltranstransferase [Fusarium fujikuroi])	PF00348.14(polyprenyl_synt:Polyprenyl synthetase)
TRINITY_DN18328_c4_g2	2.61109	1.6112e-16	3.58199e-13	yes	up	11.3633	116.633	18.08	8.57	7.44	103.27	100.47	146.16	ANF04049.4(3-hydroxy-3-methylglutaryl-CoA reductase [Epinephelus lanceolatus])	GO:0004420(molecular_function:hydroxymethylglutaryl-CoA reductase (NADPH) activity); GO:0050661(molecular_function:NADP binding); GO:0015936(biological_process:coenzyme A metabolic process); GO:0008299(biological_process:isoprenoid biosynthetic process); GO:0005789(cellular_component:endoplasmic reticulum membrane); GO:0016021(cellular_component:integral component of membrane)	K00021	HMGCR	map04976(Bile secretion); map04152(AMPK signaling pathway); map00900(Terpenoid backbone biosynthesis)	COG1257(I:Lipid transport and metabolism )	gi|391359371|sp|A7Z064.2|HMDH_BOVIN(RecName: Full=3-hydroxy-3-methylglutaryl-coenzyme A reductase; Short=HMG-CoA reductase)	PF00368.15(HMG-CoA_red:Hydroxymethylglutaryl-coenzyme A reductase); PF12349.5(Sterol-sensing:Sterol-sensing domain of SREBP cleavage-activation); PF02460.15(Patched:Patched family)
TRINITY_DN17780_c1_g3	2.17586	5.72826e-15	1.16737e-11	yes	up	39.11	219.38	40.32	34.59	42.42	194	255.37	208.77	XP_023282649.1(phosphatidylserine decarboxylase proenzyme, mitochondrial isoform X4 [Seriola lalandi dorsalis])		K01613	psd, PISD	map00564(Glycerophospholipid metabolism)	COG0688(I:Lipid transport and metabolism )	gi|68565697|sp|Q5R8I8.1|PISD_PONAB(RecName: Full=Phosphatidylserine decarboxylase proenzyme, mitochondrial; Contains: RecName: Full=Phosphatidylserine decarboxylase beta chain; Contains: RecName: Full=Phosphatidylserine decarboxylase alpha chain; Flags: Precursor)	PF02666.12(PS_Dcarbxylase:Phosphatidylserine decarboxylase)
TRINITY_DN25108_c0_g5	2.69914	1.17682e-13	2.21378e-10	yes	up	0.14	2.18333	0.15	0.23	0.04	1.62	1.84	3.09	None	None	None	None	None	None	None	None
TRINITY_DN20138_c3_g1	2.10748	1.44767e-13	2.52876e-10	yes	up	10.03	57.28	13.02	9.85	7.22	49.49	53.98	68.37	XP_022624932.1(squalene synthase isoform X2 [Seriola dumerili])		K00801	FDFT1	map00100(Steroid biosynthesis)	COG1562(I:Lipid transport and metabolism )	gi|341940699|sp|P53798.2|FDFT_MOUSE(RecName: Full=Squalene synthase; Short=SQS; Short=SS; AltName: Full=FPP:FPP farnesyltransferase; AltName: Full=Farnesyl-diphosphate farnesyltransferase)	PF00494.16(SQS_PSY:Squalene/phytoene synthase)
TRINITY_DN22881_c1_g1	2.17566	1.22839e-12	2.00269e-09	yes	up	1.32667	8.88667	1.9	1.23	0.85	7.31	6.43	12.92	XP_018531172.1(PREDICTED: sterol-4-alpha-carboxylate 3-dehydrogenase, decarboxylating [Lates calcarifer])		K07748	E1.1.1.170, NSDHL, ERG26	map00100(Steroid biosynthesis)	COG0451(M:Cell wall/membrane/envelope biogenesis )	gi|8488997|sp|Q15738.2|NSDHL_HUMAN(RecName: Full=Sterol-4-alpha-carboxylate 3-dehydrogenase, decarboxylating; AltName: Full=Protein H105e3)	PF01073.16(3Beta_HSD:3-beta hydroxysteroid dehydrogenase/isomerase family)
TRINITY_DN19576_c3_g1	2.40229	2.52151e-12	3.85398e-09	yes	up	0.183333	1.77	0.18	0.16	0.21	1.95	1.34	2.02	None	None	None	None	None	None	None	None
TRINITY_DN22571_c0_g1	2.47278	3.59106e-12	5.16585e-09	yes	up	0.633333	6.47667	0.7	0.56	0.64	5.14	4.17	10.12	None	None	None	None	None	None	None	None
TRINITY_DN18094_c0_g2	2.32521	6.13848e-12	8.3398e-09	yes	up	2.91667	25.3333	5.02	2.02	1.71	28.56	21.74	25.7	None	None	None	None	None	None	None	None
TRINITY_DN24557_c4_g2	-1.7638	1.25435e-11	1.61448e-08	yes	down	53.4267	13.8167	57.76	51.12	51.4	18.56	9.85	13.04	XP_022048916.1(transforming growth factor beta-3 [Acanthochromis polyacanthus])		K13377	TGFB3	map04110(Cell cycle); map05140(Leishmaniasis); map05142(Chagas disease (American trypanosomiasis)); map05144(Malaria); map05145(Toxoplasmosis); map04390(Hippo signaling pathway); map05161(Hepatitis B); map04350(TGF-beta signaling pathway); map04010(MAPK signaling pathway); map05146(Amoebiasis); map05210(Colorectal cancer); map05211(Renal cell carcinoma); map05212(Pancreatic cancer); map04144(Endo…		gi|135685|sp|P17125.1|TGFB3_MOUSE(RecName: Full=Transforming growth factor beta-3; Short=TGF-beta-3; Contains: RecName: Full=Latency-associated peptide; Short=LAP; Flags: Precursor)	PF00019.17(TGF_beta:Transforming growth factor beta like domain)
TRINITY_DN24477_c4_g4	2.07071	2.63593e-11	3.22308e-08	yes	up	1.5	9.42333	2.27	1	1.23	9.44	7.05	11.78	XP_018556816.1(PREDICTED: transmembrane protein 97 [Lates calcarifer])						gi|82182937|sp|Q6DFQ5.1|TMM97_XENTR(RecName: Full=Transmembrane protein 97)	PF10914.5(DUF2781:Protein of unknown function (DUF2781))
TRINITY_DN18101_c1_g6	2.40211	8.40652e-11	9.51761e-08	yes	up	1.33667	19.9967	1.74	1.72	0.55	17.93	7.47	34.59	XP_006805100.1(PREDICTED: calponin-1-like [Neolamprologus brichardi])	GO:0003779(molecular_function:actin binding); GO:0005516(molecular_function:calmodulin binding); GO:0031032(biological_process:actomyosin structure organization)					gi|584958|sp|P37803.1|CNN1_MELGA(RecName: Full=Calponin-1; AltName: Full=Calponin, smooth muscle, partial [Meleagris gallopavo])
TRINITY_DN24497_c2_g2	1.93695	8.56215e-11	9.51761e-08	yes	up	21.0033	101.84	28.63	17.61	16.77	79.23	105.27	121.02	XP_020501013.1(isopentenyl-diphosphate Delta-isomerase 1 isoform X1 [Labrus bergylta])	GO:0016787(molecular_function:hydrolase activity); GO:0004452(molecular_function:isopentenyl-diphosphate delta-isomerase activity); GO:0008299(biological_process:isoprenoid biosynthetic process)	K01823	idi, IDI	map00900(Terpenoid backbone biosynthesis)	COG1443(I:Lipid transport and metabolism )	gi|6225528|sp|O35586.1|IDI1_MESAU(RecName: Full=Isopentenyl-diphosphate Delta-isomerase 1; AltName: Full=Isopentenyl pyrophosphate isomerase 1; Short=IPP isomerase 1; Short=IPPI1)	PF00293.25(NUDIX:NUDIX domain)
TRINITY_DN23253_c1_g2	-2.18557	1.65522e-10	1.75993e-07	yes	down	15.1533	2.35333	14.21	12.48	18.77	2.71	1.67	2.68	None	None	None	None	None	None	None	None
TRINITY_DN20571_c2_g1	1.88203	3.78631e-10	3.85809e-07	yes	up	4.60333	22.7967	4.96	4.29	4.56	13.59	21.93	32.87	XP_008300019.1(PREDICTED: diphosphomevalonate decarboxylase [Stegastes partitus])		K01597	MVD, mvaD	map00900(Terpenoid backbone biosynthesis)	COG3407(I:Lipid transport and metabolism )	gi|82179976|sp|Q5U403.1|MVD1_DANRE(RecName: Full=Diphosphomevalonate decarboxylase; AltName: Full=Mevalonate (diphospho)decarboxylase; Short=MDDase; AltName: Full=Mevalonate pyrophosphate decarboxylase)	PF00288.23(GHMP_kinases_N:GHMP kinases N terminal domain)
TRINITY_DN18568_c1_g1	1.84234	4.1979e-10	4.10638e-07	yes	up	2.6	13.1967	3.14	2.42	2.24	14.21	11.24	14.14	None	None	None	None	None	None	None	None
TRINITY_DN23028_c1_g5	1.80672	6.65406e-10	6.25866e-07	yes	up	5.54667	26.9267	4.61	6.3	5.73	19.34	13.73	47.71	XP_010747418.1(PREDICTED: PRELI domain containing protein 3B [Larimichthys crocea])	GO:0005758(cellular_component:mitochondrial intermembrane space)					gi|75076136|sp|Q4R5S9.1|PLD3B_MACFA(RecName: Full=PRELI domain containing protein 3B; AltName: Full=Protein slowmo homolog 2)	PF04707.11(PRELI:PRELI-like family)
TRINITY_DN11781_c0_g1	2.40737	2.2443e-09	2.03276e-06	yes	up	0.01	0.62	0	0.03	0	0.32	0.98	0.56	XP_008285807.1(PREDICTED: E3 ubiquitin-protein ligase TRIM39-like [Stegastes partitus])		K12023	TRIM47			gi|342187074|sp|Q61510.2|TRI25_MOUSE(RecName: Full=E3 ubiquitin/ISG15 ligase TRIM25; AltName: Full=Estrogen-responsive finger protein; AltName: Full=RING-type E3 ubiquitin transferase; AltName: Full=Tripartite motif-containing protein 25; AltName: Full=Ubiquitin/ISG15-conjugating enzyme TRIM25; AltName: Full=Zinc finger protein 147)	PF13765.3(PRY:SPRY-associated domain); PF13445.3(zf-RING_UBOX:RING-type zinc-finger); PF00622.25(SPRY:SPRY domain); PF15227.3(zf-C3HC4_4:zinc finger of C3HC4-type, RING); PF00097.22(zf-C3HC4:Zinc finger, C3HC4 type (RING finger)); PF13923.3(zf-C3HC4_2:Zinc finger, C3HC4 type (RING finger)); PF00643.21(zf-B_box:B-box zinc finger); PF13920.3(zf-C3HC4_3:Zinc finger, C3HC4 type (RING finger)); PF1363…
TRINITY_DN19220_c3_g2	-1.8907	2.48831e-09	2.1678e-06	yes	down	95.9333	19.2667	85.02	75.7	127.08	32.38	11.7	13.72	None	None	None	None	None	None	None	None
TRINITY_DN21856_c2_g1	1.71251	2.57069e-09	2.1678e-06	yes	up	4.10667	17.49	2.72	4.68	4.92	23.36	10.2	18.91	None	None	None	None	None	None	None	None
TRINITY_DN19523_c2_g1	-1.79803	2.85017e-09	2.32336e-06	yes	down	20462.9	5275.05	17989.3	22612.1	20787.3	4566.32	6732.54	4526.29	None	None	None	None	None	None	None	None
TRINITY_DN20861_c2_g2	1.65002	4.40472e-09	3.47476e-06	yes	up	10.8533	43.4233	13.89	9.42	9.25	57.82	27.58	44.87	XP_008277413.1(PREDICTED: 7-dehydrocholesterol reductase [Stegastes partitus])	GO:0016628(molecular_function:oxidoreductase activity, acting on the CH-CH group of donors, NAD or NADP as acceptor); GO:0016021(cellular_component:integral component of membrane)	K00213	DHCR7	map00100(Steroid biosynthesis)		gi|82187588|sp|Q7SXF1.1|DHCR7_DANRE(RecName: Full=7-dehydrocholesterol reductase; Short=7-DHC reductase; AltName: Full=Sterol Delta(7)-reductase)	PF01222.14(ERG4_ERG24:Ergosterol biosynthesis ERG4/ERG24 family)
TRINITY_DN19220_c3_g1	-1.91825	8.4134e-09	6.42967e-06	yes	down	137.183	26.04	131.04	108.06	172.45	47.16	11.23	19.73	XP_015258662.1(PREDICTED: cholesterol 7-alpha-monooxygenase [Cyprinodon variegatus])		K00489	CYP7A1	map00140(Steroid hormone biosynthesis); map04976(Bile secretion); map00120(Primary bile acid biosynthesis); map03320(PPAR signaling pathway)		gi|341940393|sp|Q64505.2|CP7A1_MOUSE(RecName: Full=Cholesterol 7-alpha-monooxygenase; AltName: Full=CYPVII; AltName: Full=Cholesterol 7-alpha-hydroxylase; AltName: Full=Cytochrome P450 7A1)	PF00067.19(p450:Cytochrome P450)
TRINITY_DN24700_c2_g1	2.1762	5.20529e-08	3.85743e-05	yes	up	0.09	2.18333	0.22	0	0.05	1.78	1.05	3.72	NP_001133850.1(Farnesyl pyrophosphate synthetase [Salmo salar])	GO:0016740(molecular_function:transferase activity); GO:0008299(biological_process:isoprenoid biosynthetic process)	K00787	FDPS	map05166(HTLV-I infection); map05164(Influenza A); map00900(Terpenoid backbone biosynthesis)		gi|3915686|sp|P08836.2|FPPS_CHICK(RecName: Full=Farnesyl pyrophosphate synthase; Short=FPP synthase; Short=FPS; AltName: Full=(2E,6E)-farnesyl diphosphate synthase; AltName: Full=Dimethylallyltranstransferase; AltName: Full=Farnesyl diphosphate synthase; AltName: Full=Geranyltranstransferase)
TRINITY_DN19139_c5_g1	1.60019	7.54582e-08	5.42745e-05	yes	up	2.51667	10.2	3.62	2.1	1.83	10.06	6.9	13.64	XP_022601795.1(delta(14)-sterol reductase isoform X1 [Seriola dumerili])		K00222	TM7SF2, ERG24	map00100(Steroid biosynthesis)		gi|341940665|sp|Q71KT5.2|ERG24_MOUSE(RecName: Full=Delta(14)-sterol reductase; Short=Delta-14-SR; AltName: Full=C-14 sterol reductase; Short=C14SR; AltName: Full=Sterol C14-reductase; AltName: Full=Transmembrane 7 superfamily member 2)	PF01222.14(ERG4_ERG24:Ergosterol biosynthesis ERG4/ERG24 family); PF06966.9(DUF1295:Protein of unknown function (DUF1295))
TRINITY_DN19112_c4_g2	1.49048	7.95154e-08	5.55585e-05	yes	up	8.55	29.5767	11.08	6.23	8.34	31.25	25.85	31.63	XP_018525864.1(PREDICTED: delta(24)-sterol reductase [Lates calcarifer])		K09828	DHCR24, DWF1	map00100(Steroid biosynthesis)	COG0277(C:Energy production and conversion )	gi|20141421|sp|Q15392.2|DHC24_HUMAN(RecName: Full=Delta(24)-sterol reductase; AltName: Full=24-dehydrocholesterol reductase; AltName: Full=3-beta-hydroxysterol delta-24-reductase; AltName: Full=Diminuto/dwarf1 homolog; AltName: Full=Seladin-1; Flags: Precursor)	PF01565.20(FAD_binding_4:FAD binding domain)
TRINITY_DN24502_c2_g1	1.74275	2.80686e-07	0.000190215	yes	up	13.2467	63.0133	18.19	11.76	9.79	43.2	87.8	58.04	XP_022068711.1(3-keto-steroid reductase-like isoform X1 [Acanthochromis polyacanthus])		K13373	HSD17B7	map00140(Steroid hormone biosynthesis); map04913(Ovarian steroidogenesis); map00100(Steroid biosynthesis)		gi|8134403|sp|O88736.1|DHB7_MOUSE(RecName: Full=3-keto-steroid reductase; AltName: Full=17-beta-hydroxysteroid dehydrogenase 7; Short=17-beta-HSD 7; AltName: Full=Estradiol 17-beta-dehydrogenase 7)
TRINITY_DN22638_c5_g6	1.49932	2.94948e-07	0.000190215	yes	up	3.89	13.4233	4.28	3.39	4	14.17	14.17	11.93	XP_023149375.1(emopamil-binding protein-like [Amphiprion ocellaris])						gi|18202842|sp|Q9D0P0.1|EBPL_MOUSE(RecName: Full=Emopamil-binding protein-like; AltName: Full=Emopamil-binding-related protein)	PF05241.9(EBP:Emopamil binding protein)
TRINITY_DN17753_c1_g1	2.01601	2.9557e-07	0.000190215	yes	up	0.23	2.40333	0.08	0.35	0.26	3.28	3.07	0.86	XP_023135844.1(pleckstrin homology domain-containing family B member 1-like [Amphiprion ocellaris])						gi|48475004|sp|Q9QYE9.1|PKHB1_MOUSE(RecName: Full=Pleckstrin homology domain-containing family B member 1; Short=PH domain-containing family B member 1; AltName: Full=Evectin-1; AltName: Full=PH domain-containing protein in retina 1; Short=PHRET1; AltName: Full=Pleckstrin homology domain retinal protein 1)	PF00169.26(PH:PH domain)
TRINITY_DN21384_c3_g1	2.03163	3.83978e-07	0.000240774	yes	up	0.04	0.746667	0.06	0.04	0.02	0.41	0.48	1.35	None	None	None	None	None	None	None	None
TRINITY_DN18643_c2_g1	1.56843	4.8254e-07	0.000295013	yes	up	6.24	24.6567	8.25	5.7	4.77	18.49	29.4	26.08	XP_022617724.1(phosphomevalonate kinase [Seriola dumerili])	GO:0005524(molecular_function:ATP binding); GO:0004631(molecular_function:phosphomevalonate kinase activity); GO:0006695(biological_process:cholesterol biosynthetic process); GO:0019287(biological_process:isopentenyl diphosphate biosynthetic process, mevalonate pathway); GO:0005829(cellular_component:cytosol); GO:0005777(cellular_component:peroxisome)	K13273	PMVK	map04146(Peroxisome); map00900(Terpenoid backbone biosynthesis)		gi|108860893|sp|Q2KIU2.3|PMVK_BOVIN(RecName: Full=Phosphomevalonate kinase; Short=PMKase)	PF04275.11(P-mevalo_kinase:Phosphomevalonate kinase)
TRINITY_DN18094_c0_g1	1.49937	7.50645e-07	0.000447732	yes	up	121.733	437.497	169.48	87.26	108.46	432.61	460.38	419.5	KKF23073.1(Kelch-like protein 2 [Larimichthys crocea])	GO:0005506(molecular_function:iron ion binding); GO:0016491(molecular_function:oxidoreductase activity); GO:0008610(biological_process:lipid biosynthetic process); GO:0016021(cellular_component:integral component of membrane)	K07750	E1.14.13.72, SC4MOL, ERG25	map00100(Steroid biosynthesis)	COG3000(I:Lipid transport and metabolism )	gi|82188768|sp|Q7ZW77.1|MSMO1_DANRE(RecName: Full=Methylsterol monooxygenase 1; AltName: Full=C-4 methylsterol oxidase)	PF04116.10(FA_hydroxylase:Fatty acid hydroxylase superfamily)
TRINITY_DN24202_c1_g9	-1.582	8.40933e-07	0.000489643	yes	down	2252.11	796.53	3006.01	1557.36	2192.95	412.21	631.85	1345.53	AEB31318.1(hypothetical protein, partial [Epinephelus bruneus])		K17308	ORM1, AGP1			None
TRINITY_DN19351_c0_g5	-1.42909	1.1794e-06	0.00067075	yes	down	57.2467	19.1567	45.49	51.9	74.35	12.52	10.93	34.02	None	None	None	None	None	None	None	None
TRINITY_DN18821_c3_g2	1.69132	1.43683e-06	0.000798586	yes	up	0.69	3.7	0.9	0.45	0.72	2.84	3.23	5.03	XP_010743972.2(PREDICTED: 3-keto-steroid reductase [Larimichthys crocea])		K13373	HSD17B7	map00140(Steroid hormone biosynthesis); map04913(Ovarian steroidogenesis); map00100(Steroid biosynthesis)		gi|8134403|sp|O88736.1|DHB7_MOUSE(RecName: Full=3-keto-steroid reductase; AltName: Full=17-beta-hydroxysteroid dehydrogenase 7; Short=17-beta-HSD 7; AltName: Full=Estradiol 17-beta-dehydrogenase 7)	PF00106.22(adh_short:short chain dehydrogenase); PF13561.3(adh_short_C2:Enoyl-(Acyl carrier protein) reductase); PF08659.7(KR:KR domain)
TRINITY_DN20129_c2_g1	-1.74503	1.56288e-06	0.000830872	yes	down	0.916667	0.18	1.05	0.82	0.88	0.18	0.08	0.28	XP_018530525.1(PREDICTED: cell division control protein 6 homolog [Lates calcarifer])	GO:0005524(molecular_function:ATP binding); GO:0051301(biological_process:cell division); GO:0006270(biological_process:DNA replication initiation); GO:0005634(cellular_component:nucleus)	K02213	CDC6	map04110(Cell cycle)	COG1474(L:Replication, recombination and repair); COG1474(O:Posttranslational modification, protein turnover, chaperones)	gi|50400620|sp|Q99741.1|CDC6_HUMAN(RecName: Full=Cell division control protein 6 homolog; AltName: Full=CDC6-related protein; AltName: Full=Cdc18-related protein; Short=HsCdc18; AltName: Full=p62(cdc6); Short=HsCDC6)	PF09079.8(Cdc6_C:CDC6, C terminal winged helix domain); PF00004.26(AAA:ATPase family associated with various cellular activities (AAA)); PF13191.3(AAA_16:AAA ATPase domain); PF13401.3(AAA_22:AAA domain); PF05729.9(NACHT:NACHT domain)
TRINITY_DN18630_c0_g1	-1.60587	1.55979e-06	0.000830872	yes	down	25.37	6.46	28.86	9.22	38.03	4.84	5.57	8.97	XP_020450207.1(arrestin domain-containing protein 3 isoform X2 [Monopterus albus])						gi|74731205|sp|Q96B67.1|ARRD3_HUMAN(RecName: Full=Arrestin domain-containing protein 3; AltName: Full=TBP-2-like inducible membrane protein; Short=TLIMP)	PF00339.26(Arrestin_N:Arrestin (or S-antigen), N-terminal domain); PF02752.19(Arrestin_C:Arrestin (or S-antigen), C-terminal domain)
TRINITY_DN17780_c1_g2	1.4306	1.8483e-06	0.000961705	yes	up	6.08333	26.15	4.01	11.89	2.35	40.07	9.21	29.17	None	None	None	None	None	None	None	None
TRINITY_DN18703_c2_g4	1.43636	2.21603e-06	0.00112902	yes	up	29.5067	105.753	19.91	32	36.61	158	72.92	86.34	None	None	None	None	None	None	None	None
TRINITY_DN20406_c6_g2	1.753	2.40272e-06	0.00119915	yes	up	2.08	11.1133	0.68	2.37	3.19	8.88	17.37	7.09	XP_010752924.2(PREDICTED: calcium uniporter regulatory subunit MCUb, mitochondrial-like [Larimichthys crocea])		K20858	MCU	map04621(NOD-like receptor signaling pathway); map04020(Calcium signaling pathway)		gi|74730222|sp|Q8NE86.1|MCU_HUMAN(RecName: Full=Calcium uniporter protein, mitochondrial; AltName: Full=Coiled-coil domain-containing protein 109A; Flags: Precursor)	PF04678.10(MCU:Mitochondrial calcium uniporter)
TRINITY_DN22092_c2_g4	1.84269	4.49175e-06	0.00219691	yes	up	0.0633333	0.54	0	0.14	0.05	0.76	0.25	0.61	None	None	None	None	None	None	None	None
TRINITY_DN19448_c0_g1	1.32914	4.72953e-06	0.00226786	yes	up	0.696667	2.21333	0.88	0.65	0.56	2.03	1.46	3.15	KKF27487.1(NACHT, LRR and PYD domains-containing protein 12 [Larimichthys crocea])	GO:0005524(molecular_function:ATP binding); GO:0005524(molecular_function:ATP binding)					None
TRINITY_DN22354_c5_g7	1.26431	6.87601e-06	0.00321246	yes	up	4.56333	13.7067	3.78	4.8	5.11	17.06	6.21	17.85	None	None	None	None	None	None	None	None
TRINITY_DN19005_c2_g4	1.105	6.96219e-06	0.00321246	yes	up	26.4733	67.6067	25.31	25.01	29.1	62.63	38.19	102	None	None	None	None	None	None	None	None
TRINITY_DN21519_c0_g2	-1.77895	9.39237e-06	0.00417872	yes	down	0.43	0.0366667	0.67	0.37	0.25	0.06	0.03	0.02	XP_018535925.1(PREDICTED: potassium/sodium hyperpolarization-activated cyclic nucleotide-gated channel 2-like [Lates calcarifer])	GO:0030552(molecular_function:cAMP binding); GO:0003676(molecular_function:nucleic acid binding); GO:0005249(molecular_function:voltage-gated potassium channel activity); GO:0002027(biological_process:regulation of heart rate); GO:0006814(biological_process:sodium ion transport); GO:0016021(cellular_component:integral component of membrane)					None
TRINITY_DN18737_c0_g1	1.63043	9.39806e-06	0.00417872	yes	up	0.623333	3.23667	0.44	0.61	0.82	6.35	1.35	2.01	XP_022611236.1(dnaJ homolog subfamily B member 1 [Seriola dumerili])	GO:0051082(molecular_function:unfolded protein binding); GO:0002088(biological_process:lens development in camera-type eye); GO:0006457(biological_process:protein folding)	K09507	DNAJB1	map05164(Influenza A); map04141(Protein processing in endoplasmic reticulum)	COG0484(O:Posttranslational modification, protein turnover, chaperones )	gi|1706473|sp|P25685.4|DNJB1_HUMAN(RecName: Full=DnaJ homolog subfamily B member 1; AltName: Full=DnaJ protein homolog 1; AltName: Full=Heat shock 40 kDa protein 1; Short=HSP40; Short=Heat shock protein 40; AltName: Full=Human DnaJ protein 1; Short=hDj-1)	PF01556.15(DnaJ_C:DnaJ C terminal domain); PF00226.28(DnaJ:DnaJ domain)
TRINITY_DN19702_c4_g4	1.2496	9.68113e-06	0.00422771	yes	up	1.91333	5.54333	1.8	2.19	1.75	7.47	3.17	5.99	XP_018545138.1(PREDICTED: heat shock 70 kDa protein 1 [Lates calcarifer])	GO:0005524(molecular_function:ATP binding)	K03283	HSPA1_8	map05169(Epstein-Barr virus infection); map05164(Influenza A); map05162(Measles); map05145(Toxoplasmosis); map04915(Estrogen signaling pathway); map04010(MAPK signaling pathway); map03040(Spliceosome); map05134(Legionellosis); map04213(Longevity regulating pathway - multiple species); map04144(Endocytosis); map04612(Antigen processing and presentation); map04141(Protein processing in endoplasmic …	COG0443(O:Posttranslational modification, protein turnover, chaperones )	gi|21263742|sp|Q9I8F9.1|HSP71_ORYLA(RecName: Full=Heat shock 70 kDa protein 1; Short=HSP70-1)	PF00012.17(HSP70:Hsp70 protein); PF06723.10(MreB_Mbl:MreB/Mbl protein)
TRINITY_DN24906_c0_g10	1.331	1.31646e-05	0.00564807	yes	up	32.5333	208.023	37.81	29.6	30.19	265.55	169.75	188.77	XP_023287184.1(transferrin receptor protein 2 [Seriola lalandi dorsalis])						None
TRINITY_DN20485_c1_g3	-1.17755	1.49311e-05	0.00618881	yes	down	2.42333	0.983333	2.26	2.02	2.99	1.22	0.59	1.14	XP_022603779.1(chromodomain-helicase-DNA-binding protein 8 isoform X1 [Seriola dumerili])		K04494	CHD8, HELSNF1	map04310(Wnt signaling pathway)		gi|226706292|sp|B0R0I6.2|CHD8_DANRE(RecName: Full=Chromodomain-helicase-DNA-binding protein 8; Short=CHD-8; AltName: Full=ATP-dependent helicase CHD8)	PF07533.13(BRK:BRK domain); PF00271.28(Helicase_C:Helicase conserved C-terminal domain); PF11496.5(HDA2-3:Class II histone deacetylase complex subunits 2 and 3)
TRINITY_DN22796_c1_g2	-1.4989	1.47712e-05	0.00618881	yes	down	0.953333	0.253333	1.29	0.6	0.97	0.22	0.18	0.36	None	None	None	None	None	None	None	None
TRINITY_DN20942_c0_g1	-1.57143	1.71632e-05	0.00693526	yes	down	615.113	142.88	445	698.23	702.11	31.9	113.31	283.43	XP_010782327.1(PREDICTED: mid1-interacting protein 1-B-like [Notothenia coriiceps])						gi|123888437|sp|Q1LUV9.1|M1I1B_DANRE(RecName: Full=Mid1-interacting protein 1-B)	PF07084.9(Spot_14:Thyroid hormone-inducible hepatic protein Spot 14); PF06374.8(NDUF_C2:NADH-ubiquinone oxidoreductase subunit b14.5b (NDUFC2))
TRINITY_DN24698_c2_g1	1.24515	1.72992e-05	0.00693526	yes	up	1.93667	6.15667	2.61	1.65	1.55	5.69	3.99	8.79	XP_010748921.2(PREDICTED: P2X purinoceptor 7 [Larimichthys crocea])	GO:0005524(molecular_function:ATP binding); GO:0004931(molecular_function:extracellular ATP-gated cation channel activity); GO:0001614(molecular_function:purinergic nucleotide receptor activity); GO:0033198(biological_process:response to ATP); GO:0005887(cellular_component:integral component of plasma membrane); GO:0098794(cellular_component:postsynapse); GO:0005524(molecular_function:ATP binding…	K05220	P2RX7	map04080(Neuroactive ligand-receptor interaction); map04621(NOD-like receptor signaling pathway); map04020(Calcium signaling pathway)		gi|395398617|sp|Q99572.4|P2RX7_HUMAN(RecName: Full=P2X purinoceptor 7; Short=P2X7; AltName: Full=ATP receptor; AltName: Full=P2Z receptor; AltName: Full=Purinergic receptor)	PF00864.16(P2X_receptor:ATP P2X receptor)
TRINITY_DN18965_c1_g6	-1.46833	1.84427e-05	0.00727444	yes	down	22.1667	5.84667	24.93	9.42	32.15	4.43	6.74	6.37	None	None	None	None	None	None	None	None
TRINITY_DN24772_c2_g3	1.48964	2.71614e-05	0.0104927	yes	up	3.72	16.3167	6.26	2.79	2.11	13.07	21.4	14.48	XP_023283029.1(3-keto-steroid reductase-like [Seriola lalandi dorsalis])		K13373	HSD17B7	map00140(Steroid hormone biosynthesis); map04913(Ovarian steroidogenesis); map00100(Steroid biosynthesis)		gi|8134405|sp|Q62904.1|DHB7_RAT(RecName: Full=3-keto-steroid reductase; AltName: Full=17-beta-hydroxysteroid dehydrogenase 7; Short=17-beta-HSD 7; AltName: Full=Estradiol 17-beta-dehydrogenase 7; AltName: Full=PRL receptor-associated protein; Short=PRAP)	PF13561.3(adh_short_C2:Enoyl-(Acyl carrier protein) reductase); PF00106.22(adh_short:short chain dehydrogenase)
TRINITY_DN20352_c3_g1	1.68759	2.7889e-05	0.0104927	yes	up	1.37667	23.8667	0.52	1.63	1.98	14.13	8.47	49	None	None	None	None	None	None	None	None
TRINITY_DN23339_c1_g4	1.66743	2.74893e-05	0.0104927	yes	up	0.01	0.77	0	0.03	0	0.24	0.81	1.26	None	None	None	None	None	None	None	None
TRINITY_DN25414_c0_g2	1.66231	3.1116e-05	0.0111903	yes	up	0.493333	2.52667	1.12	0.26	0.1	2.76	2.92	1.9	None	None	None	None	None	None	None	None
TRINITY_DN19059_c5_g1	1.67753	3.10878e-05	0.0111903	yes	up	0.0566667	1.11667	0.11	0.06	0	0.58	0.2	2.57	XP_010789710.1(PREDICTED: methylsterol monooxygenase 1-like [Notothenia coriiceps])		K07750	E1.14.13.72, SC4MOL, ERG25	map00100(Steroid biosynthesis)		gi|28558114|sp|Q9CRA4.1|MSMO1_MOUSE(RecName: Full=Methylsterol monooxygenase 1; AltName: Full=C-4 methylsterol oxidase)
TRINITY_DN22081_c4_g1	1.5867	3.05626e-05	0.0111903	yes	up	0.343333	1.86	0.3	0.27	0.46	3.9	0.8	0.88	XP_018533262.1(PREDICTED: early growth response protein 1-like isoform X2 [Lates calcarifer])	GO:0003677(molecular_function:DNA binding); GO:0046872(molecular_function:metal ion binding); GO:0006355(biological_process:regulation of transcription, DNA-templated); GO:0006351(biological_process:transcription, DNA-templated); GO:0005634(cellular_component:nucleus)	K09203	EGR1	map05166(HTLV-I infection); map04933(AGE-RAGE signaling pathway in diabetic complications); map05020(Prion diseases)		gi|119242|sp|P18146.1|EGR1_HUMAN(RecName: Full=Early growth response protein 1; Short=EGR-1; AltName: Full=AT225; AltName: Full=Nerve growth factor-induced protein A; Short=NGFI-A; AltName: Full=Transcription factor ETR103; AltName: Full=Transcription factor Zif268; AltName: Full=Zinc finger protein 225; AltName: Full=Zinc finger protein Krox-24)	PF00096.23(zf-C2H2:Zinc finger, C2H2 type); PF13465.3(zf-H2C2_2:Zinc-finger double domain); PF11928.5(DUF3446:Domain of unknown function (DUF3446)); PF13894.3(zf-C2H2_4:C2H2-type zinc finger)
TRINITY_DN18617_c0_g6	1.03405	3.19708e-05	0.0112067	yes	up	14.4967	32.3133	14.92	14.6	13.97	37.48	27.89	31.57	XP_019750009.1(PREDICTED: mitochondrial pyruvate carrier 2 [Hippocampus comes])	GO:0006850(biological_process:mitochondrial pyruvate transport); GO:0005743(cellular_component:mitochondrial inner membrane); GO:0006850(biological_process:mitochondrial pyruvate transport); GO:0005743(cellular_component:mitochondrial inner membrane)					gi|23396477|sp|O95563.1|MPC2_HUMAN(RecName: Full=Mitochondrial pyruvate carrier 2; AltName: Full=Brain protein 44)	PF03650.10(MPC:Uncharacterised protein family (UPF0041))
TRINITY_DN25464_c2_g1	1.66931	3.4565e-05	0.0119055	yes	up	0.38	5.66333	0	0.96	0.18	3.36	6.32	7.31	None	None	None	None	None	None	None	None
TRINITY_DN17900_c0_g1	1.63421	3.76317e-05	0.0127817	yes	up	0.04	0.266667	0.04	0.03	0.05	0.37	0.23	0.2	XP_018533962.1(PREDICTED: keratin-like protein KRT222 isoform X1 [Lates calcarifer])						gi|81899885|sp|Q8CCX5.1|KT222_MOUSE(RecName: Full=Keratin-like protein KRT222; AltName: Full=Keratin-222)	PF00038.18(Filament:Intermediate filament protein)
TRINITY_DN20089_c2_g1	1.60027	3.85952e-05	0.0129294	yes	up	0.33	1.62	0.18	0.67	0.14	0.94	1.91	2.01	XP_010777255.1(PREDICTED: alanine aminotransferase 2-like isoform X1 [Notothenia coriiceps])		K00814	GPT, ALT	map00220(Arginine biosynthesis); map00250(Alanine, aspartate and glutamate metabolism)	COG0436(E:Amino acid transport and metabolism )	gi|110832740|sp|Q28DB5.1|ALAT2_XENTR(RecName: Full=Alanine aminotransferase 2; Short=ALT2; AltName: Full=Glutamate pyruvate transaminase 2; Short=GPT 2; AltName: Full=Glutamic--alanine transaminase 2; AltName: Full=Glutamic--pyruvic transaminase 2)	PF00155.18(Aminotran_1_2:Aminotransferase class I and II)
TRINITY_DN24711_c1_g1	1.46253	4.14532e-05	0.0136992	yes	up	0.836667	3.8	0.79	0.78	0.94	1.87	1.59	7.94	XP_008299877.1(PREDICTED: cyclin-dependent kinase-like 1 isoform X1 [Stegastes partitus])		K08824	CDKL			gi|82235579|sp|Q6AXJ9.1|CDKL1_DANRE(RecName: Full=Cyclin-dependent kinase-like 1)	PF00069.22(Pkinase:Protein kinase domain); PF07714.14(Pkinase_Tyr:Protein tyrosine kinase)
TRINITY_DN18295_c0_g6	1.31874	4.24946e-05	0.0138561	yes	up	0.49	1.6	0.49	0.45	0.53	2.37	0.86	1.57	XP_008282663.1(PREDICTED: early growth response protein 1 [Stegastes partitus])	GO:0003677(molecular_function:DNA binding); GO:0046872(molecular_function:metal ion binding); GO:0006355(biological_process:regulation of transcription, DNA-templated); GO:0006351(biological_process:transcription, DNA-templated); GO:0005634(cellular_component:nucleus)	K09203	EGR1	map05166(HTLV-I infection); map04933(AGE-RAGE signaling pathway in diabetic complications); map05020(Prion diseases)	COG5048(R:General function prediction only )	gi|1352361|sp|P26632.2|EGR1_DANRE(RecName: Full=Early growth response protein 1; Short=EGR-1; AltName: Full=Zinc finger protein Krox-24)	PF11914.5(DUF3432:Domain of unknown function (DUF3432)); PF11928.5(DUF3446:Domain of unknown function (DUF3446)); PF13465.3(zf-H2C2_2:Zinc-finger double domain); PF00096.23(zf-C2H2:Zinc finger, C2H2 type); PF13894.3(zf-C2H2_4:C2H2-type zinc finger)
TRINITY_DN18657_c1_g1	1.60466	4.85611e-05	0.0156258	yes	up	0.25	2.00333	0.21	0.46	0.08	1.81	0.34	3.86	XP_018541874.1(PREDICTED: phosphoenolpyruvate carboxykinase, cytosolic [GTP]-like [Lates calcarifer])	GO:0005525(molecular_function:GTP binding); GO:0016301(molecular_function:kinase activity); GO:0004613(molecular_function:phosphoenolpyruvate carboxykinase (GTP) activity); GO:0006094(biological_process:gluconeogenesis); GO:0005525(molecular_function:GTP binding); GO:0016301(molecular_function:kinase activity); GO:0004613(molecular_function:phosphoenolpyruvate carboxykinase (GTP) activity); GO:00…	K01596	E4.1.1.32, pckA, PCK	map04920(Adipocytokine signaling pathway); map04964(Proximal tubule bicarbonate reclamation); map03320(PPAR signaling pathway); map04068(FoxO signaling pathway); map00010(Glycolysis / Gluconeogenesis); map04922(Glucagon signaling pathway); map04910(Insulin signaling pathway); map00620(Pyruvate metabolism); map00020(Citrate cycle (TCA cycle)); map04151(PI3K-Akt signaling pathway); map04152(AMPK si…	COG1274(C:Energy production and conversion )	gi|130756|sp|P05153.1|PCKGC_CHICK(RecName: Full=Phosphoenolpyruvate carboxykinase, cytosolic [GTP]; Short=PEPCK-C)	PF00821.15(PEPCK:Phosphoenolpyruvate carboxykinase)
TRINITY_DN19791_c4_g2	-1.59861	5.01457e-05	0.015722	yes	down	2.42667	0.44	2.68	0.93	3.67	0.18	0.08	1.06	XP_010743587.1(PREDICTED: acyl-CoA desaturase [Larimichthys crocea])	GO:0016717(molecular_function:oxidoreductase activity, acting on paired donors, with oxidation of a pair of donors resulting in the reduction of molecular oxygen to two molecules of water); GO:0006633(biological_process:fatty acid biosynthetic process); GO:0016021(cellular_component:integral component of membrane); GO:0016717(molecular_function:oxidoreductase activity, acting on paired donors, wi…	K00507	SCD, desC	map04152(AMPK signaling pathway); map01040(Biosynthesis of unsaturated fatty acids); map03320(PPAR signaling pathway); map04212(Longevity regulating pathway - worm)	COG1398(I:Lipid transport and metabolism )	gi|34921987|sp|Q92038.2|ACOD_CYPCA(RecName: Full=Acyl-CoA desaturase; AltName: Full=Delta(9)-desaturase; Short=Delta-9 desaturase; AltName: Full=Fatty acid desaturase; AltName: Full=Stearoyl-CoA desaturase)	PF00487.21(FA_desaturase:Fatty acid desaturase)
TRINITY_DN22034_c1_g1	1.37507	5.00063e-05	0.015722	yes	up	3.41	13.58	3.43	4.43	2.37	10.29	4.81	25.64	XP_022063781.1(HIG1 domain family member 1A, mitochondrial [Acanthochromis polyacanthus])	GO:0016021(cellular_component:integral component of membrane)					gi|76363183|sp|Q9JLR9.1|HIG1A_MOUSE(RecName: Full=HIG1 domain family member 1A, mitochondrial; AltName: Full=Hypoxia-inducible gene 1 protein)	PF04588.10(HIG_1_N:Hypoxia induced protein conserved region)
TRINITY_DN24195_c1_g1	-1.11191	5.14775e-05	0.0157611	yes	down	32.9533	16.81	28.54	29.72	40.6	17.1	7.77	25.56	None	None	None	None	None	None	None	None
TRINITY_DN22835_c0_g6	1.37152	5.15594e-05	0.0157611	yes	up	1.08	4.28333	0.95	1.09	1.2	3.3	3.89	5.66	None	None	None	None	None	None	None	None
TRINITY_DN22158_c2_g1	1.10933	5.65943e-05	0.0170866	yes	up	2.75333	6.72667	2.93	3.06	2.27	7.49	6.24	6.45	XP_019114292.1(PREDICTED: alpha-2,8-sialyltransferase 8F-like [Larimichthys crocea])		K06615	SIAT8F			gi|48428578|sp|P61647.1|SIA8F_HUMAN(RecName: Full=Alpha-2,8-sialyltransferase 8F; AltName: Full=Sialyltransferase 8F; Short=SIAT8-F; AltName: Full=Sialyltransferase St8Sia VI; Short=ST8SiaVI)	PF00777.15(Glyco_transf_29:Glycosyltransferase family 29 (sialyltransferase))
TRINITY_DN22449_c0_g1	-1.57656	6.6829e-05	0.0199305	yes	down	1.25333	0.213333	0.56	1.93	1.27	0.25	0.03	0.36	XP_019115266.1(PREDICTED: uncharacterized protein LOC104918522 [Larimichthys crocea])						None
TRINITY_DN20134_c2_g6	-1.1393	7.22689e-05	0.0212932	yes	down	33.4133	16.2933	29.46	35.33	35.45	13.01	9.29	26.58	None	None	None	None	None	None	None	None
TRINITY_DN20429_c0_g1	-1.161	7.56706e-05	0.0220301	yes	down	13.4833	5.35333	10.54	10.41	19.5	7.22	3.92	4.92	XP_018547552.1(PREDICTED: ceramide-1-phosphate transfer protein-like isoform X1 [Lates calcarifer])						gi|82179139|sp|Q5HZ92.1|CPTP_XENLA(RecName: Full=Ceramide-1-phosphate transfer protein; AltName: Full=Glycolipid transfer protein domain-containing protein 1; Short=CPTP [Xenopus laevis])	PF08718.8(GLTP:Glycolipid transfer protein (GLTP))
TRINITY_DN11653_c0_g1	-1.58127	7.68374e-05	0.0221066	yes	down	2.08333	0.24	2.45	2.02	1.78	0.23	0.49	0	XP_020509804.1(lipocalin-like [Labrus bergylta])	GO:0036094(molecular_function:small molecule binding)	K01830	PTGDS	map00590(Arachidonic acid metabolism)		gi|266472|sp|Q01584.1|LIPO_RHIMB(RecName: Full=Lipocalin; Flags: Precursor)	PF00061.20(Lipocalin:Lipocalin / cytosolic fatty-acid binding protein family)
TRINITY_DN18475_c1_g1	-1.31149	7.82799e-05	0.0222597	yes	down	2.10667	0.73	1.37	2.16	2.79	0.5	0.29	1.4	XP_010751897.2(PREDICTED: muscarinic acetylcholine receptor M5-like [Larimichthys crocea])	GO:0016907(molecular_function:G-protein coupled acetylcholine receptor activity); GO:0030054(cellular_component:cell junction); GO:0005887(cellular_component:integral component of plasma membrane); GO:0045211(cellular_component:postsynaptic membrane); GO:0016907(molecular_function:G-protein coupled acetylcholine receptor activity); GO:0030054(cellular_component:cell junction); GO:0005887(cellular…	K04133	CHRM5	map04080(Neuroactive ligand-receptor interaction); map04020(Calcium signaling pathway); map04725(Cholinergic synapse); map04810(Regulation of actin cytoskeleton)		gi|113132|sp|P08911.1|ACM5_RAT(RecName: Full=Muscarinic acetylcholine receptor M5)	PF00001.18(7tm_1:7 transmembrane receptor (rhodopsin family)); PF10328.6(7TM_GPCR_Srx:Serpentine type 7TM GPCR chemoreceptor Srx); PF13853.3(7tm_4:Olfactory receptor); PF00147.15(Fibrinogen_C:Fibrinogen beta and gamma chains, C-terminal globular domain)
TRINITY_DN19642_c1_g1	1.08956	8.28361e-05	0.0232846	yes	up	2.52333	6.53667	2.35	2.63	2.59	6.71	4.32	8.58	None	None	None	None	None	None	None	None
TRINITY_DN24160_c1_g5	1.54659	8.63634e-05	0.0240002	yes	up	0.01	0.51	0	0.03	0	0.31	0.93	0.29	XP_018530515.1(PREDICTED: LOW QUALITY PROTEIN: intracellular hyaluronan-binding protein 4-like [Lates calcarifer])		K19019	HABP4			gi|74742472|sp|Q5JVS0.1|HABP4_HUMAN(RecName: Full=Intracellular hyaluronan-binding protein 4; Short=IHABP-4; Short=IHABP4; AltName: Full=Ki-1/57 intracellular antigen)	PF04774.12(HABP4_PAI-RBP1:Hyaluronan / mRNA binding family); PF16174.2(IHABP4_N:Intracellular hyaluronan-binding protein 4 N-terminal)
TRINITY_DN17988_c1_g1	1.20851	8.84157e-05	0.0242945	yes	up	1.82333	6.19667	1.35	2.14	1.98	6.22	2.83	9.54	XP_010795996.1(PREDICTED: proheparin-binding EGF-like growth factor isoform X1 [Notothenia coriiceps])		K08523	HBEGF	map05205(Proteoglycans in cancer); map05219(Bladder cancer); map04012(ErbB signaling pathway); map05120(Epithelial cell signaling in Helicobacter pylori infection); map01522(Endocrine resistance); map04912(GnRH signaling pathway); map04915(Estrogen signaling pathway)		gi|82248850|sp|Q9W7C5.1|HBEGF_CHICK(RecName: Full=Proheparin-binding EGF-like growth factor; Contains: RecName: Full=Heparin-binding EGF-like growth factor; Short=HB-EGF; Short=HBEGF; Flags: Precursor)
TRINITY_DN19486_c3_g1	-1.52466	9.26599e-05	0.0249011	yes	down	2.33667	0.266667	3.68	1.94	1.39	0.55	0.09	0.16	XP_010728293.2(PREDICTED: hypoxanthine-guanine phosphoribosyltransferase [Larimichthys crocea])		K00760	hprT, hpt, HPRT1	map00983(Drug metabolism - other enzymes); map00230(Purine metabolism)	COG0634(F:Nucleotide transport and metabolism )	gi|74752920|sp|Q9NRG1.1|PRDC1_HUMAN(RecName: Full=Phosphoribosyltransferase domain-containing protein 1)	PF00156.24(Pribosyltran:Phosphoribosyl transferase domain)
TRINITY_DN23990_c0_g2	1.06403	0.000105842	0.0281344	yes	up	3.09667	7.91	2.99	3.21	3.09	6.4	4.27	13.06	XP_008296719.1(PREDICTED: ATP-citrate synthase isoform X1 [Stegastes partitus])		K01648	ACLY	map00020(Citrate cycle (TCA cycle))	COG0074(C:Energy production and conversion ); COG0372(C:Energy production and conversion )	gi|21263374|sp|Q91V92.1|ACLY_MOUSE(RecName: Full=ATP-citrate synthase; AltName: Full=ATP-citrate (pro-S-)-lyase; AltName: Full=Citrate cleavage enzyme)	PF00285.18(Citrate_synt:Citrate synthase, C-terminal domain); PF00549.16(Ligase_CoA:CoA-ligase); PF02629.16(CoA_binding:CoA binding domain); PF13607.3(Succ_CoA_lig:Succinyl-CoA ligase like flavodoxin domain); PF16114.2(Citrate_bind:ATP citrate lyase citrate-binding); PF08442.7(ATP-grasp_2:ATP-grasp domain); PF10852.5(DUF2651:Protein of unknown function (DUF2651))
TRINITY_DN18326_c1_g3	-1.337	0.000109047	0.0286748	yes	down	1.42333	0.423333	1.92	1.03	1.32	0.27	0.46	0.54	XP_022623167.1(DNA replication licensing factor MCM5 [Seriola dumerili])	GO:0005524(molecular_function:ATP binding); GO:0003688(molecular_function:DNA replication origin binding); GO:0004386(molecular_function:helicase activity); GO:0006270(biological_process:DNA replication initiation); GO:0042555(cellular_component:MCM complex); GO:0005634(cellular_component:nucleus)	K02209	MCM5, CDC46	map04110(Cell cycle); map03030(DNA replication)	COG1241(L:Replication, recombination and repair )	gi|82229908|sp|Q561P5.1|MCM5_XENTR(RecName: Full=DNA replication licensing factor mcm5)	PF00493.20(MCM:MCM2/3/5 family); PF14551.3(MCM_N:MCM N-terminal domain); PF01078.18(Mg_chelatase:Magnesium chelatase, subunit ChlI)
TRINITY_DN23484_c4_g1	-1.32593	0.000113477	0.0292698	yes	down	4.73667	1.54667	5.92	4.63	3.66	0.75	1.29	2.6	XP_010774776.1(PREDICTED: iodotyrosine dehalogenase 1 [Notothenia coriiceps])		K17231	IYD, DEHAL1	map04918(Thyroid hormone synthesis)	COG0778(C:Energy production and conversion )	gi|75042560|sp|Q5REW1.1|IYD1_PONAB(RecName: Full=Iodotyrosine deiodinase 1; Short=IYD-1; AltName: Full=Iodotyrosine dehalogenase 1; Flags: Precursor)	PF00881.21(Nitroreductase:Nitroreductase family)
TRINITY_DN25282_c1_g1	-1.44083	0.000113704	0.0292698	yes	down	17.8867	5.09667	31.12	15.47	7.07	4.04	5.46	5.79	AAD38362.1(immunoglobulin light chain precursor [Anarhichas minor])						gi|125829|sp|P01674.1|KV3AM_MOUSE(RecName: Full=Ig kappa chain V-III region PC 2154)	PF07686.14(V-set:Immunoglobulin V-set domain); PF13927.3(Ig_3:Immunoglobulin domain); PF00047.22(ig:Immunoglobulin domain); PF07679.13(I-set:Immunoglobulin I-set domain)
TRINITY_DN17829_c4_g8	1.11131	0.000121535	0.0309598	yes	up	1.91	5.1	1.42	2.06	2.25	3.93	2.89	8.48	CBN81639.1(Peripheral myelin protein 22 [Dicentrarchus labrax])	GO:0016021(cellular_component:integral component of membrane)	K19289	PMP22			gi|130338|sp|P16646.2|PMP22_MOUSE(RecName: Full=Peripheral myelin protein 22; Short=PMP-22; AltName: Full=Growth arrest-specific protein 3; Short=GAS-3)	PF00822.17(PMP22_Claudin:PMP-22/EMP/MP20/Claudin family); PF13903.3(Claudin_2:PMP-22/EMP/MP20/Claudin tight junction); PF06687.9(SUR7:SUR7/PalI family)
TRINITY_DN22016_c0_g2	1.28892	0.00012531	0.0315923	yes	up	0.93	3.27333	0.66	1.51	0.62	2.74	2.09	4.99	XP_008303094.1(PREDICTED: purine nucleoside phosphorylase-like [Stegastes partitus])	GO:0004731(molecular_function:purine-nucleoside phosphorylase activity); GO:0009116(biological_process:nucleoside metabolic process)	K03783	punA, PNP	map00240(Pyrimidine metabolism); map00230(Purine metabolism); map00760(Nicotinate and nicotinamide metabolism)		gi|166899092|sp|P55859.3|PNPH_BOVIN(RecName: Full=Purine nucleoside phosphorylase; Short=PNP; AltName: Full=Inosine phosphorylase; AltName: Full=Inosine-guanosine phosphorylase)	PF01048.17(PNP_UDP_1:Phosphorylase superfamily)
TRINITY_DN21683_c4_g3	1.3981	0.000131047	0.0327016	yes	up	1.29	4.82	1.29	2.02	0.56	2.67	4.93	6.86	XP_018551782.1(PREDICTED: solute carrier family 23 member 1-like [Lates calcarifer])	GO:0022857(molecular_function:transmembrane transporter activity); GO:0016021(cellular_component:integral component of membrane)	K14611	SLC23A1_2, SVCT1_2			gi|259495718|sp|B0JZG0.1|S23A2_XENTR(RecName: Full=Solute carrier family 23 member 2; AltName: Full=Na(+)/L-ascorbic acid transporter 2; AltName: Full=Sodium-dependent vitamin C transporter 2)	PF00860.17(Xan_ur_permease:Permease family)
TRINITY_DN25191_c7_g1	1.17182	0.000133196	0.032902	yes	up	13.43	41.6833	13.63	12.36	14.3	39.79	15.21	70.05	None	None	None	None	None	None	None	None
TRINITY_DN17562_c0_g1	-1.51354	0.000143901	0.035191	yes	down	0.31	0.05	0.27	0.23	0.43	0.01	0.04	0.1	XP_018547874.1(PREDICTED: kinesin-like protein KIF20A isoform X1 [Lates calcarifer])		K10402	KIF20		COG5059(Z:Cytoskeleton )	gi|6225915|sp|O95235.1|KI20A_HUMAN(RecName: Full=Kinesin-like protein KIF20A; AltName: Full=GG10_2; AltName: Full=Mitotic kinesin-like protein 2; Short=MKlp2; AltName: Full=Rab6-interacting kinesin-like protein; AltName: Full=Rabkinesin-6)	PF00225.20(Kinesin:Kinesin motor domain); PF16796.2(Microtub_bd:Microtubule binding)
TRINITY_DN18244_c0_g5	-1.32016	0.000146263	0.0354144	yes	down	18.0467	6.79667	15.17	21.18	17.79	4.25	5.77	10.37	XP_020493396.1(histone H2B-like [Labrus bergylta])	GO:0003677(molecular_function:DNA binding); GO:0046982(molecular_function:protein heterodimerization activity); GO:0000786(cellular_component:nucleosome); GO:0005634(cellular_component:nucleus)	K11252	H2B	map05034(Alcoholism); map05322(Systemic lupus erythematosus); map05203(Viral carcinogenesis)		gi|51338764|sp|P23527.3|H2B1O_HUMAN(RecName: Full=Histone H2B type 1-O; AltName: Full=Histone H2B.2; AltName: Full=Histone H2B.n; Short=H2B/n)	PF00125.21(Histone:Core histone H2A/H2B/H3/H4); PF00808.20(CBFD_NFYB_HMF:Histone-like transcription factor (CBF/NF-Y) and archaeal histone)
TRINITY_DN23787_c3_g1	1.34657	0.000158266	0.0375765	yes	up	0.0966667	0.38	0.13	0.1	0.06	0.43	0.18	0.53	XP_018521858.1(PREDICTED: unconventional myosin-Vc isoform X3 [Lates calcarifer])		K10357	MYO5		COG5022(Z:Cytoskeleton )	gi|294862453|sp|Q9NQX4.2|MYO5C_HUMAN(RecName: Full=Unconventional myosin-Vc)	PF00063.18(Myosin_head:Myosin head (motor domain)); PF01843.16(DIL:DIL domain); PF00612.24(IQ:IQ calmodulin-binding motif)
TRINITY_DN24516_c2_g2	1.44893	0.000167439	0.0393722	yes	up	0.773333	3.74667	0.95	1.23	0.14	4.68	3.78	2.78	None	None	None	None	None	None	None	None
TRINITY_DN18326_c1_g1	-1.34608	0.000170509	0.0397124	yes	down	1.35	0.4	2.07	0.62	1.36	0.35	0.27	0.58	XP_008287774.1(PREDICTED: DNA replication licensing factor MCM3 [Stegastes partitus])		K02541	MCM3	map04110(Cell cycle); map03030(DNA replication)	COG1241(L:Replication, recombination and repair )	gi|82233973|sp|Q5ZMN2.1|MCM3_CHICK(RecName: Full=DNA replication licensing factor MCM3)	PF00493.20(MCM:MCM2/3/5 family); PF14551.3(MCM_N:MCM N-terminal domain); PF01078.18(Mg_chelatase:Magnesium chelatase, subunit ChlI); PF07726.8(AAA_3:ATPase family associated with various cellular activities (AAA)); PF07728.11(AAA_5:AAA domain (dynein-related subfamily))
TRINITY_DN20753_c3_g3	-1.011	0.000176075	0.0406217	yes	down	2.14667	0.983333	1.79	1.95	2.7	1.32	0.6	1.03	XP_018535974.1(PREDICTED: histone-lysine N-methyltransferase ASH1L isoform X4 [Lates calcarifer])		K06101	ASH1L	map00310(Lysine degradation)		gi|341940590|sp|Q99MY8.3|ASH1L_MOUSE(RecName: Full=Histone-lysine N-methyltransferase ASH1L; AltName: Full=ASH1-like protein; AltName: Full=Absent small and homeotic disks protein 1 homolog)
TRINITY_DN21294_c2_g1	1.15936	0.000179705	0.0406784	yes	up	2.98667	8.55	3.1	3.79	2.07	8.29	4.04	13.32	None	None	None	None	None	None	None	None
TRINITY_DN25144_c7_g4	1.41934	0.000180333	0.0406784	yes	up	20.3667	90.2333	34.19	19.23	7.68	124.25	105.37	41.08	ADG29171.1(chymotrypsinogen [Epinephelus coioides])	GO:0004252(molecular_function:serine-type endopeptidase activity)	K09632	CTRL	map04972(Pancreatic secretion); map04974(Protein digestion and absorption)	COG5640(O:Posttranslational modification, protein turnover, chaperones )	gi|729224|sp|P40313.1|CTRL_HUMAN(RecName: Full=Chymotrypsin-like protease CTRL-1; Flags: Precursor)	PF00089.23(Trypsin:Trypsin); PF13365.3(Trypsin_2:Trypsin-like peptidase domain); PF09342.8(DUF1986:Domain of unknown function (DUF1986))
TRINITY_DN19923_c2_g1	-1.41734	0.000181311	0.0406784	yes	down	36.5467	13.2033	44.19	15.22	50.23	12.97	14.93	11.71	None	None	None	None	None	None	None	None
TRINITY_DN22126_c2_g1	1.07078	0.000186323	0.041423	yes	up	5.22667	13.1567	3.79	6.06	5.83	17.51	6.39	15.57	XP_018531138.1(PREDICTED: dual specificity protein phosphatase 1 [Lates calcarifer])	GO:0016301(molecular_function:kinase activity); GO:0017017(molecular_function:MAP kinase tyrosine/serine/threonine phosphatase activity); GO:0004725(molecular_function:protein tyrosine phosphatase activity)	K21278	DUSP1	map04726(Serotonergic synapse); map04010(MAPK signaling pathway); map05418(Fluid shear stress and atherosclerosis)		gi|82245675|sp|Q91790.1|DUS1A_XENLA(RecName: Full=Dual specificity protein phosphatase 1-A; AltName: Full=XCL100; AltName: Full=XCL100-alfa)	PF00581.17(Rhodanese:Rhodanese-like domain); PF00782.17(DSPc:Dual specificity phosphatase, catalytic domain)
TRINITY_DN19956_c3_g3	1.01774	0.00019786	0.0432024	yes	up	9.75	23.3267	9.56	9.25	10.44	13.85	18.45	37.68	XP_010740515.1(PREDICTED: GRAM domain-containing protein 3-like isoform X1 [Larimichthys crocea])	GO:0016021(cellular_component:integral component of membrane)					gi|81882788|sp|Q5FVG8.1|GRAM3_RAT(RecName: Full=GRAM domain-containing protein 3)	PF02893.17(GRAM:GRAM domain)
TRINITY_DN21370_c2_g4	1.4505	0.000196874	0.0432024	yes	up	0.286667	1.61	0.38	0.13	0.35	0.42	0.97	3.44	XP_006793124.1(PREDICTED: rho-related GTP-binding protein RhoV-like [Neolamprologus brichardi])	GO:0005525(molecular_function:GTP binding); GO:0003924(molecular_function:GTPase activity); GO:0055113(biological_process:epiboly involved in gastrulation with mouth forming second); GO:0071896(biological_process:protein localization to adherens junction); GO:0007264(biological_process:small GTPase mediated signal transduction); GO:0005622(cellular_component:intracellular)	K07866	RHOV, WRCH2		COG1100(R:General function prediction only )	gi|81882106|sp|Q9Z1Y0.1|RHOV_RAT(RecName: Full=Rho-related GTP-binding protein RhoV; AltName: Full=Rho family GTPase Chp)	PF00071.19(Ras:Ras family); PF08477.10(Roc:Ras of Complex, Roc, domain of DAPkinase); PF00009.24(GTP_EFTU:Elongation factor Tu GTP binding domain); PF01926.20(MMR_HSR1:50S ribosome-binding GTPase)
TRINITY_DN20012_c3_g1	1.0535	0.0002075	0.0449063	yes	up	5.57333	14.37	4.17	6.23	6.32	13.68	7.35	22.08	XP_022596034.1(interleukin-1 receptor type 1-like [Seriola dumerili])	GO:0004908(molecular_function:interleukin-1 receptor activity); GO:0016021(cellular_component:integral component of membrane); GO:0004908(molecular_function:interleukin-1 receptor activity); GO:0016021(cellular_component:integral component of membrane)	K04386;K05172	IL1RL2, IL1RRP2;IL1R1, CD121a	map04640(Hematopoietic cell lineage); map05166(HTLV-I infection); map05146(Amoebiasis); map04750(Inflammatory mediator regulation of TRP channels); map04659(Th17 cell differentiation); map04010(MAPK signaling pathway); map05418(Fluid shear stress and atherosclerosis); map04060(Cytokine-cytokine receptor interaction); map04380(Osteoclast differentiation); map04064(NF-kappa B signaling pathway)		None	PF01582.17(TIR:TIR domain)
TRINITY_DN22645_c1_g1	1.44715	0.000213654	0.0458326	yes	up	0.326667	0.946667	0.1	0.86	0.02	0.58	0.43	1.83	XP_022598763.1(WD repeat-containing protein on Y chromosome-like isoform X1 [Seriola dumerili])						gi|74762474|sp|Q8IV35.1|WDR49_HUMAN(RecName: Full=WD repeat-containing protein 49)	PF00400.29(WD40:WD domain, G-beta repeat); PF08801.8(Nucleoporin_N:Nup133 N terminal like)
TRINITY_DN24839_c6_g3	-1.21291	0.000224069	0.0472379	yes	down	1.39	0.516667	1.2	1.08	1.89	0.38	0.28	0.89	None	None	None	None	None	None	None	None
TRINITY_DN17738_c0_g1	1.41697	0.000235821	0.0492905	yes	up	0.126667	0.656667	0.12	0.21	0.05	0.92	0.21	0.84	XP_018537987.1(PREDICTED: beta-1,3-galactosyltransferase 2-like isoform X3 [Lates calcarifer])		K07820	B3GALT2	map00601(Glycosphingolipid biosynthesis - lacto and neolacto series)		gi|61211743|sp|Q5R5Y3.1|B3GT2_PONAB(RecName: Full=Beta-1,3-galactosyltransferase 2; Short=Beta-1,3-GalTase 2; Short=Beta3Gal-T2; Short=Beta3GalT2; AltName: Full=UDP-galactose:2-acetamido-2-deoxy-D-glucose 3beta-galactosyltransferase 2)	PF01762.18(Galactosyl_T:Galactosyltransferase)
